# Supplementary material for: Identification of Naturally Occurring Inhabitants of Vaginal Microbiota in Cows and Determination of Their Antibiotic Sensitivity
Source: Vet Sci. 2025 Apr 29;12(5):423. doi: 10.3390/vetsci12050423 (PMC12116038; doi:10.3390/vetsci12050423)
Supplement: Supplementary file 1 [file vetsci-12-00423-s001.zip]

Archive with 2 entries (2 files):
- Suppl_file_1_vaginal_pH.xlsx
- Suppl_file_2_MIC.xlsx
