# Supplementary material for: Identification of Naturally Occurring Inhabitants of Vaginal Microbiota in Cows and Determination of Their Antibiotic Sensitivity
Source: Vet Sci. 2025 Apr 29;12(5):423. doi: 10.3390/vetsci12050423 (PMC12116038; doi:10.3390/vetsci12050423)
Supplement: Supplementary file 1 [file vetsci-12-00423-s001.zip › Suppl_file_1_vaginal_pH.xlsx]

## Sheet: Munkalap1
Animal	Farm	pH	sampling
3288	Farm1	7.29	before calving
3573	Farm1	7.25	before calving
3759	Farm1	7.28	before calving
4023	Farm1	7.18	before calving
4202	Farm1	7.3	before calving
4216	Farm1	7.14	before calving
4258	Farm1	7.56	before calving
4233	Farm1	7.42	before calving
469	Farm2	7.26	before calving
501	Farm2	7.27	before calving
9952	Farm2	6.88	before calving
529	Farm2	7.15	before calving
9026	Farm2	7.18	before calving
8773	Farm2	7.38	before calving
9659	Farm2	7.09	before calving
26	Farm2	7.23	before calving
8704	Farm2	7.35	before calving
8587	Farm2	7.1	before calving
9762	Farm2	7.1	before calving
458	Farm2	7.23	before calving
426	Farm2	7.17	before calving
8717	Farm2	7.21	before calving
9823	Farm2	7.16	before calving
519	Farm2	7.22	before calving
8102	Farm3	7	before calving
8167	Farm3	7.16	before calving
8272	Farm3	7.14	before calving
8015	Farm3	7	before calving
5351	Farm3	6.87	before calving
8153	Farm3	7.18	before calving
8046	Farm3	7.2	before calving
3672	Farm3	6.75	before calving
6970	Farm3	6.93	before calving
2481	Farm3	6.94	before calving
4054	Farm3	6.86	before calving
7158	Farm3	6.95	before calving
3288	Farm1	7.03	after calving
3573	Farm1	7.19	after calving
4023	Farm1	7.29	after calving
4216	Farm1	7.49	after calving
4223	Farm1	7.34	after calving
4258	Farm1	7.16	after calving
3703	Farm1	7.47	after calving
4263	Farm1	7.35	after calving
501	Farm2	7.3	after calving
8773	Farm2	7	after calving
9659	Farm2	7.18	after calving
8704	Farm2	7.29	after calving
485	Farm2	7.08	after calving
483	Farm2	7.33	after calving
8369	Farm2	7.12	after calving
244	Farm2	7.21	after calving
9908	Farm2	7.3	after calving
8102	Farm3	7.52	after calving
8167	Farm3	7.46	after calving
8272	Farm3	6.7	after calving
8015	Farm3	6.37	after calving
Avg before	7.14944		tot. Avg	7.16772
SD before	0.172228		tot. SD	0.212292
Avg after	7.19905
SD after	0.269535
T test	0.399664
