# Supplementary material for: Identification of Naturally Occurring Inhabitants of Vaginal Microbiota in Cows and Determination of Their Antibiotic Sensitivity
Source: Vet Sci. 2025 Apr 29;12(5):423. doi: 10.3390/vetsci12050423 (PMC12116038; doi:10.3390/vetsci12050423)
Supplement: Supplementary file 1 [file vetsci-12-00423-s001.zip › Suppl_file_2_MIC.xlsx]

## Sheet: feb10
B. agri
cef+dox						ceftiofur						Doxycyclin
mg/l	500	50	5	0.5	0.05	0	500	50	5	0.5	0.05	0
600 nm/-	2	3	4	5	6	1	8	9	10	11	12	7
A	0.084	0.079	0.077	0.077	0.076	0.824	0.082	0.084	0.082	0.079	0.082	0.765
B	0.088	0.081	0.082	0.08	0.079	0.776	0.082	0.089	0.082	0.082	0.077	0.606
C	0.087	0.08	0.08	0.079	0.083	0.692	0.082	0.092	0.082	0.082	0.084	0.78
D	0.086	0.079	0.08	0.08	0.08	0.798	0.079	0.087	0.079	0.084	0.078	0.766
E	0.087	0.08	0.079	0.082	0.08	0.735	0.082	0.089	0.082	0.082	0.079	0.499
F	0.087	0.079	0.083	0.081	0.08	0.715	0.088	0.091	0.088	0.084	0.078	0.786
G	0.087	0.082	0.081	0.081	0.082	0.721	0.084	0.092	0.084	0.082	0.08	0.805
H	0.084	0.08	0.082	0.082	0.08	0.778	0.084	0.088	0.084	0.08	0.077	0.782
Mean	0.08625	0.08	0.0805	0.08025	0.08	0.754875	0.082875	0.089	0.082875	0.081875	0.079375	0.723625
SD	0.00148805	0.00106904	0.00192725	0.00166905	0.0020702	0.0458334	0.00258775	0.00272554	0.00258775	0.00172689	0.00250357	0.110128
B. licheniformis (W)
cef+dox						ceftiofur						Doxycyclin
mg/l	500	50	5	0.5	0.05	0	500	50	5	0.5	0.05	0
600 nm/-	2	3	4	5	6	1	8	9	10	11	12	7
A	0.088	0.083	0.243	0.22	0.429	0.639	0.094	0.096	0.094	0.094	0.127	0.623
B	0.088	0.086	0.298	0.405	0.951	0.673	0.104	0.113	0.101	0.104	0.126	0.901
C	0.087	0.084	0.354	0.466	1.114	0.68	0.094	0.1	0.095	0.094	0.143	0.998
D	0.087	0.085	0.362	0.492	1.027	0.718	0.105	0.1	0.1	0.105	0.145	0.977
E	0.087	0.087	0.345	0.492	1.043	0.637	0.094	0.101	0.096	0.094	0.152	0.972
F	0.087	0.084	0.36	0.495	1.143	0.626	0.1	0.101	0.104	0.1	0.152	0.938
G	0.089	0.085	0.327	0.476	0.848	0.619	0.095	0.099	0.096	0.095	0.142	1.039
H	0.09	0.085	0.249	0.215	0.468	0.615	0.096	0.104	0.097	0.096	0.138	0.645
Mean	0.087875	0.084875	0.31725	0.407625	0.877875	0.650875	0.09775	0.10175	0.097875	0.09775	0.140625	0.886625
SD	0.00112599	0.00124642	0.048679	0.120872	0.280631	0.0360533	0.00462138	0.00506388	0.00344083	0.00462138	0.00994179	0.161159
marb+SU						marbofloxacin						sulfametoxazol+trimetoprim
mg/l	500	50	5	0.5	0.05	0	500	50	5	0.5	0.05	0
600 nm/-	2	3	4	5	6	1	8	9	10	11	12	7
A	0.095	0.098	0.122	0.097	0.468	0.612	0.258	0.237	0.227	0.276	0.554	0.612
B	0.098	0.101	0.115	0.094	0.703	0.7	0.218	0.226	0.225	0.274	0.496	0.963
C	0.098	0.098	0.109	0.096	0.759	0.761	0.223	0.217	0.234	0.276	0.478	0.999
D	0.1	0.1	0.118	0.1	0.766	0.709	0.258	0.239	0.242	0.288	0.562	0.954
E	0.099	0.101	0.116	0.099	0.812	0.681	0.272	0.244	0.237	0.277	1.221	0.984
F	0.097	0.1	0.127	0.105	0.791	0.642	0.282	0.266	0.246	0.294	1.198	0.984
G	0.102	0.101	0.121	0.1	0.71	0.619	0.276	0.267	0.275	0.303	0.521	0.965
H	0.1	0.101	0.129	0.1	0.472	0.629	0.294	0.266	0.27	0.357	0.662	0.668
Mean	0.098625	0.1	0.119625	0.098875	0.685125	0.669125	0.260125	0.24525	0.2445	0.293125	0.7115	0.891125
SD	0.00213391	0.00130931	0.00654517	0.00331393	0.137741	0.0524362	0.0272052	0.0193151	0.0186777	0.027818	0.312394	0.15637
til+tul						tilozin						tulatromicin
mg/l	500	50	5	0.5	0.05	0	500	50	5	0.5	0.05	0
600 nm/-	2	3	4	5	6	1	8	9	10	11	12	7
A	0.095	0.097	0.097	0.109	0.298	0.522	0.092	0.094	0.104	0.429	0.622	0.577
B	0.097	0.1	0.1	0.281	1.033	0.522	0.092	0.096	0.104	0.547	0.511	1.137
C	0.096	0.098	0.096	0.105	1.102	0.562	0.093	0.095	0.101	0.773	0.486	1.076
D	0.097	0.108	0.112	0.124	1.037	0.609	0.096	0.097	0.106	0.777	0.49	0.961
E	0.097	0.112	0.117	0.527	1.068	0.571	0.094	0.101	0.106	0.684	0.496	1.092
F	0.1	0.114	0.12	0.623	1.15	0.587	0.097	0.101	0.114	0.662	0.492	1.035
G	0.099	0.1	0.102	0.115	0.99	0.566	0.097	0.096	0.106	0.646	0.536	1.036
H	0.098	0.098	0.101	0.12	0.375	0.648	0.094	0.095	0.105	0.548	0.674	0.56
Mean	0.097375	0.103375	0.105625	0.2505	0.881625	0.573375	0.094375	0.096875	0.10575	0.63325	0.538375	0.93425
SD	0.00159799	0.00686477	0.00933408	0.210008	0.340465	0.042244	0.00206588	0.0026959	0.0037321	0.119632	0.0708841	0.231454
B. licheniformis
cef+dox						ceftiofur						Doxycyclin
mg/l	500	50	5	0.5	0.05	0	500	50	5	0.5	0.05	0
600 nm/-	2	3	4	5	6	1	8	9	10	11	12	7
A	0.089	0.085	0.085	1.068	0.81	0.938	0.084	0.087	0.084	0.083	0.258	0.777
B	0.092	0.086	0.085	0.088	0.753	0.671	0.087	0.091	0.087	0.088	0.276	0.651
C	0.094	0.089	0.089	0.086	0.315	0.693	0.087	0.089	0.087	0.084	0.28	0.205
D	0.092	0.086	0.086	0.136	0.317	0.74	0.088	0.091	0.088	0.086	0.338	0.266
E	0.094	0.09	0.088	0.107	0.266	0.652	0.087	0.099	0.087	0.084	0.278	0.197
F	0.097	0.086	0.085	0.092	0.318	0.633	0.088	0.091	0.088	0.085	0.274	0.175
G	0.094	0.087	0.086	0.942	0.707	0.693	0.085	0.089	0.085	0.087	0.285	0.225
H	0.097	0.091	0.091	0.744	0.8	0.707	0.089	0.09	0.089	0.092	0.257	0.759
Mean	0.093625	0.0875	0.086875	0.407875	0.53575	0.715875	0.086875	0.090875	0.086875	0.086125	0.28075	0.406875
SD	0.00266927	0.00220389	0.00223207	0.431638	0.250236	0.0956249	0.00164208	0.0035632	0.00164208	0.00290012	0.0252233	0.270469
marb+SU						marbofloxacin						sulfametoxazol+trimetoprim
mg/l	500	50	5	0.5	0.05	0	500	50	5	0.5	0.05	0
600 nm/-	2	3	4	5	6	1	8	9	10	11	12	7
A	0.085	0.083	0.112	0.084	0.862	0.839	0.084	0.084	0.084	0.706	0.71	0.605
B	0.086	0.084	0.084	0.088	0.152	0.643	0.084	0.085	0.086	0.772	0.616	0.669
C	0.085	0.084	0.084	0.091	0.141	0.74	0.085	0.087	0.094	0.807	0.621	0.626
D	0.085	0.083	0.084	0.088	0.204	0.707	0.085	0.116	0.206	0.828	0.662	0.689
E	0.085	0.085	0.083	0.084	0.277	0.727	0.088	0.085	0.103	0.856	0.68	0.642
F	0.085	0.083	0.084	0.084	0.536	0.739	0.084	0.083	0.086	0.799	0.682	0.701
G	0.086	0.085	0.084	0.085	0.113	0.741	0.085	0.085	0.339	0.858	0.764	0.81
H	0.088	0.086	0.088	0.087	0.153	0.728	0.086	0.086	0.087	0.817	0.769	0.781
Mean	0.085625	0.084125	0.087875	0.086375	0.30475	0.733	0.085125	0.088875	0.135625	0.805375	0.688	0.690375
SD	0.00106066	0.00112599	0.00986245	0.00255999	0.263186	0.0537481	0.0013562	0.0110251	0.0918585	0.0492977	0.0576566	0.072573
til+tul						tilozin						tulatromicin
mg/l	500	50	5	0.5	0.05	0	500	50	5	0.5	0.05	0
600 nm/-	2	3	4	5	6	1	8	9	10	11	12	7
A	0.083	0.099	0.084	0.086	0.649	0.795	0.083	0.083	0.099	0.289	0.602	0.677
B	0.088	0.097	0.085	0.086	0.681	0.687	0.088	0.087	0.086	0.142	0.689	0.613
C	0.085	0.085	0.085	0.085	0.735	0.7	0.088	0.088	0.086	0.147	0.737	0.74
D	0.084	0.085	0.085	0.084	0.66	0.767	0.086	0.086	0.085	0.133	0.808	0.598
E	0.085	0.163	0.087	0.086	0.662	0.749	0.088	0.085	0.085	0.113	0.716	0.708
F	0.089	0.084	0.091	0.084	0.788	0.676	0.084	0.085	0.086	0.1	0.71	0.655
G	0.085	0.127	0.085	0.346	0.779	0.822	0.086	0.085	0.086	0.097	0.746	0.708
H	0.087	0.096	0.087	0.087	0.832	0.726	0.088	0.088	0.089	0.282	0.82	0.68
Mean	0.08575	0.1045	0.086125	0.118	0.72325	0.74025	0.086375	0.085875	0.08775	0.162875	0.7285	0.672375
SD	0.00205287	0.027433	0.00223207	0.0921319	0.0700158	0.0524534	0.00199553	0.00172689	0.0047132	0.0778817	0.0687978	0.0486237
B. pumilus
cef+dox						ceftiofur						Doxycyclin
mg/l	500	50	5	0.5	0.05	0	500	50	5	0.5	0.05	0
600 nm/-	2	3	4	5	6	1	8	9	10	11	12	7
A	0.088	0.086	0.111	0.381	0.648	0.8	0.088	0.088	0.088	0.088	0.104	0.756
B	0.089	0.086	0.184	0.308	0.958	0.864	0.09	0.092	0.09	0.093	0.1	0.906
C	0.088	0.086	0.171	0.295	0.985	0.751	0.089	0.094	0.089	0.091	0.104	0.803
D	0.088	0.085	0.15	0.294	1.003	0.984	0.096	0.1	0.096	0.096	0.1	0.813
E	0.088	0.085	0.245	0.284	0.963	1.045	0.088	0.093	0.088	0.088	0.102	0.806
F	0.088	0.086	0.209	0.298	0.999	0.781	0.09	0.093	0.09	0.092	0.105	0.869
G	0.089	0.087	0.236	0.308	0.941	1.11	0.091	0.104	0.091	0.09	0.106	0.841
H	0.092	0.086	0.207	0.399	0.994	0.87	0.092	0.095	0.092	0.088	0.103	0.882
Mean	0.08875	0.085875	0.189125	0.320875	0.936375	0.900625	0.0905	0.094875	0.0905	0.09075	0.103	0.8345
SD	0.00138873	0.00064087	0.0447579	0.0436297	0.118565	0.131332	0.00261861	0.00496955	0.00261861	0.00286606	0.00220389	0.049324
marb+SU						marbofloxacin						sulfametoxazol+trimetoprim
mg/l	500	50	5	0.5	0.05	0	500	50	5	0.5	0.05	0
600 nm/-	2	3	4	5	6	1	8	9	10	11	12	7
A	0.087	0.087	0.092	0.086	0.468	0.671	0.22	0.141	0.152	0.261	0.827	0.934
B	0.089	0.088	0.095	0.086	0.436	0.629	0.19	0.133	0.135	0.216	0.745	0.8
C	0.088	0.088	0.092	0.087	0.442	1.052	0.236	0.13	0.134	0.21	0.736	1.021
D	0.088	0.089	0.092	0.087	0.467	1.062	0.252	0.132	0.141	0.219	0.613	0.939
E	0.089	0.088	0.093	0.086	0.524	0.518	0.269	0.134	0.148	0.226	0.754	1.08
F	0.088	0.09	0.094	0.089	0.53	1.058	0.31	0.146	0.154	0.231	0.504	0.949
G	0.089	0.089	0.094	0.088	0.505	0.88	0.328	0.156	0.166	0.24	0.576	0.967
H	0.088	0.088	0.093	0.087	0.473	0.825	0.314	0.192	0.198	0.26	0.842	0.997
Mean	0.08825	0.088375	0.093125	0.087	0.480625	0.836875	0.264875	0.1455	0.1535	0.232875	0.699625	0.960875
SD	0.000707107	0.000916125	0.00112599	0.00106904	0.035456	0.213897	0.0493832	0.0207158	0.0208669	0.0193792	0.121825	0.0813905
til+tul						tilozin						tulatromicin
mg/l	500	50	5	0.5	0.05	0	500	50	5	0.5	0.05	0
600 nm/-	2	3	4	5	6	1	8	9	10	11	12	7
A	0.088	0.087	0.089	0.095	0.811	0.944	0.085	0.087	0.093	0.282	0.826	0.874
B	0.089	0.089	0.091	0.097	0.808	1.012	0.085	0.087	0.092	0.333	0.695	0.81
C	0.089	0.09	0.092	0.098	1.148	1.084	0.086	0.089	0.091	0.471	0.784	0.649
D	0.089	0.092	0.091	0.099	1.044	1.09	0.086	0.089	0.093	0.325	1.012	0.835
E	0.089	0.09	0.1	0.098	1.04	1.046	0.086	0.088	0.092	0.334	0.774	0.769
F	0.089	0.09	0.093	0.102	0.861	0.933	0.086	0.091	0.098	0.341	0.679	0.935
G	0.09	0.09	0.091	0.098	1.175	0.949	0.087	0.09	0.091	0.308	0.745	0.815
H	0.091	0.089	0.09	0.098	1.613	0.878	0.087	0.088	0.092	0.331	1.026	1.012
Mean	0.08925	0.089625	0.092125	0.098125	1.0625	0.992	0.086	0.088625	0.09275	0.340625	0.817625	0.837375
SD	0.000886405	0.00140789	0.00339905	0.00195941	0.265247	0.0774726	0.000755929	0.00140789	0.00225198	0.055982	0.133006	0.108747
B. subtilis
cef+dox						ceftiofur						Doxycyclin
mg/l	500	50	5	0.5	0.05	0	500	50	5	0.5	0.05	0
600 nm/-	2	3	4	5	6	1	8	9	10	11	12	7
A	0.091	0.09	0.088	0.56	1.26	1.217	0.09	0.094	0.09	0.09	1.066	1.163
B	0.092	0.091	0.089	0.13	1.302	1.169	0.095	0.096	0.095	0.097	1.052	1.155
C	0.089	0.091	0.09	0.147	1.282	1.12	0.097	0.096	0.097	0.093	1.093	1.221
D	0.09	0.091	0.097	0.161	1.296	1.194	0.097	0.096	0.097	0.101	1.098	1.177
E	0.091	0.094	0.089	0.096	1.286	1.14	0.096	0.094	0.096	0.092	1.118	1.084
F	0.094	0.096	0.092	0.133	1.305	1.135	0.097	0.097	0.097	0.096	1.106	1.155
G	0.091	0.091	0.091	0.127	1.293	1.151	0.091	0.125	0.091	0.095	1.088	1.207
H	0.092	0.089	0.092	0.177	1.307	1.195	0.09	0.098	0.09	0.093	1.049	1.165
Mean	0.09125	0.091625	0.091	0.191375	1.29137	1.16512	0.094125	0.0995	0.094125	0.094625	1.08375	1.16588
SD	0.00148805	0.00226385	0.00282843	0.150901	0.0154359	0.0342405	0.00322656	0.0103923	0.00322656	0.00342	0.0253701	0.0410625
marb+SU						marbofloxacin						sulfametoxazol+trimetoprim
mg/l	500	50	5	0.5	0.05	0	500	50	5	0.5	0.05	0
600 nm/-	2	3	4	5	6	1	8	9	10	11	12	7
A	0.09	0.09	0.091	0.086	1.056	1.205	0.178	0.104	0.117	0.996	1.162	1.174
B	0.089	0.089	0.09	0.088	1.063	1.16	0.202	0.134	0.143	1.037	1.206	1.252
C	0.09	0.088	0.089	0.086	1.046	1.169	0.194	0.126	0.128	1.041	1.228	1.266
D	0.088	0.086	0.088	0.088	1.113	1.167	0.209	0.132	0.136	1.065	1.187	1.225
E	0.089	0.088	0.09	0.086	1.144	1.155	0.18	0.121	0.128	1.034	1.187	1.216
F	0.088	0.087	0.088	0.088	1.116	1.118	0.161	0.126	0.134	1.048	1.202	1.201
G	0.089	0.088	0.092	0.086	1.115	1.127	0.148	0.124	0.131	1.045	1.167	1.197
H	0.092	0.091	0.091	0.087	1.035	1.209	0.174	0.108	0.12	1.009	1.181	1.149
Mean	0.089375	0.088375	0.089875	0.086875	1.086	1.16375	0.18075	0.121875	0.129625	1.03437	1.19	1.21
SD	0.00130247	0.00159799	0.00145774	0.000991031	0.0404687	0.0323408	0.0204991	0.0106963	0.00843356	0.0220515	0.0215672	0.0385968
til+tul						tilozin						tulatromicin
mg/l	500	50	5	0.5	0.05	0	500	50	5	0.5	0.05	0
600 nm/-	2	3	4	5	6	1	8	9	10	11	12	7
A	0.089	0.09	0.09	0.095	1.116	1.168	0.089	0.09	0.089	0.656	0.86	1.098
B	0.085	0.085	0.086	0.093	1.182	1.171	0.088	0.089	0.091	0.82	0.969	1.241
C	0.088	0.089	0.088	0.092	1.284	1.153	0.092	0.093	0.094	0.796	0.991	1.252
D	0.088	0.09	0.087	1.118	1.343	1.138	0.087	0.091	0.095	0.897	1.029	1.177
E	0.086	0.088	0.088	0.093	1.31	1.163	0.088	0.088	0.09	0.882	0.745	1.222
F	0.086	0.09	0.091	0.098	1.282	1.166	0.085	0.088	0.093	0.849	1.075	1.237
G	0.089	0.094	0.091	0.097	1.304	1.169	0.088	0.089	0.094	0.915	0.979	1.232
H	0.093	0.091	0.091	0.096	1.172	1.19	0.088	0.092	0.091	0.632	0.827	1.128
Mean	0.088	0.089625	0.089	0.22275	1.24913	1.16475	0.088125	0.09	0.092125	0.805875	0.934375	1.19837
SD	0.00250713	0.00255999	0.002	0.361742	0.0810669	0.0149451	0.00195941	0.00185164	0.00216712	0.107477	0.112154	0.0577654

## Sheet: feb17
B. agri
col+florfen	colistin						florfenikol
mg/l	0	0.05	0.5	5	50	500	0	0.05	0.5	5	50	500
600 nm/-	1	2	3	4	5	6	7	8	9	10	11	12
A	0.315	0.119	0.347	0.4	0.157	0.113	0.539	0.509	0.239	0.112	0.113	0.116
B	0.302	0.241	0.24	0.319	0.104	0.109	0.607	0.581	0.241	0.113	0.115	0.112
C	0.321	0.324	0.404	0.443	0.102	0.108	0.428	0.47	0.121	0.11	0.11	0.106
D	0.3	0.153	0.296	0.418	0.102	0.11	0.32	0.297	0.118	0.113	0.116	0.112
E	0.298	0.183	0.283	0.478	0.103	0.107	0.337	0.21	0.121	0.111	0.11	0.11
F	0.278	0.136	0.173	0.133	0.103	0.108	0.269	0.23	0.118	0.113	0.11	0.104
G	0.227	0.321	0.296	0.417	0.106	0.109	0.278	0.269	0.129	0.11	0.107	0.11
H	0.228	0.386	0.307	0.43	0.141	0.113	0.36	0.394	0.21	0.113	0.109	0.112
Mean	0.283625	0.232875	0.29325	0.37975	0.11475	0.109625	0.39225	0.37	0.162125	0.111875	0.11125	0.11025
SD	0.0368896	0.100572	0.06841	0.109555	0.0216052	0.00226385	0.123339	0.138949	0.0570675	0.0013562	0.0031053	0.00377018
amox+cefqui	amoxillin						cefquinom
mg/l	0	0.05	0.5	5	50	500	0	0.05	0.5	5	50	500
600 nm/-	1	2	3	4	5	6	7	8	9	10	11	12
A	0.37	0.193	0.112	0.109	0.103	0.102	0.217	0.145	0.108	0.106	0.103	0.108
B	0.417	0.234	0.107	0.102	0.103	0.103	0.222	0.111	0.107	0.106	0.104	0.101
C	0.469	0.337	0.105	0.101	0.1	0.098	0.379	0.11	0.106	0.102	0.103	0.101
D	0.343	0.319	0.104	0.1	0.101	0.101	0.312	0.109	0.105	0.106	0.104	0.108
E	0.402	0.258	0.105	0.101	0.099	0.099	0.309	0.112	0.106	0.103	0.101	0.102
F	0.391	0.272	0.106	0.101	0.1	0.099	0.308	0.11	0.104	0.103	0.101	0.098
G	0.441	0.177	0.111	0.106	0.101	0.1	0.318	0.111	0.105	0.102	0.1	0.103
H	0.372	0.219	0.11	0.106	0.102	0.1	0.33	0.115	0.108	0.106	0.104	0.106
Mean	0.400625	0.251125	0.1075	0.10325	0.101125	0.10025	0.299375	0.115375	0.106125	0.10425	0.1025	0.103375
SD	0.0409632	0.0568995	0.0030706	0.00328416	0.00145774	0.00166905	0.054411	0.0121059	0.00145774	0.00190863	0.00160357	0.00362284
til+tul	tilozin						tulatromicin
mg/l	0	0.05	0.5	5	50	500	0	0.05	0.5	5	50	500
600 nm/-	1	2	3	4	5	6	7	8	9	10	11	12
A	0.516	0.52	0.334	0.111	0.109	0.108	0.521	0.404	0.279	0.109	0.11	0.108
B	0.519	0.566	0.387	0.107	0.106	0.108	0.602	0.534	0.381	0.11	0.11	0.103
C	0.618	0.584	0.41	0.103	0.102	0.104	0.555	0.522	0.399	0.104	0.106	0.103
D	0.54	0.611	0.402	0.102	0.105	0.106	0.574	0.572	0.396	0.109	0.109	0.101
E	0.505	0.558	0.41	0.104	0.103	0.103	0.635	0.515	0.4	0.105	0.105	0.102
F	0.513	0.581	0.373	0.104	0.104	0.104	0.55	0.527	0.388	0.105	0.104	0.101
G	0.543	0.508	0.352	0.106	0.106	0.104	0.547	0.548	0.386	0.104	0.102	0.106
H	0.514	0.455	0.293	0.108	0.108	0.106	0.488	0.42	0.278	0.107	0.107	0.106
Mean	0.5335	0.547875	0.370125	0.105625	0.105375	0.105375	0.559	0.50525	0.363375	0.106625	0.106625	0.10375
SD	0.0366489	0.0504422	0.041526	0.00297309	0.00238672	0.00192261	0.0456321	0.0603295	0.0527959	0.00244584	0.00292465	0.00260494
marb+SU	marbofloxacin						sulfametoxazol+trimetoprim
mg/l	0	0.05	0.5	5	50	500	0	0.05	0.5	5	50	500
600 nm/-	1	2	3	4	5	6	7	8	9	10	11	12
A	0.52	0.498	0.115	0.118	0.11	0.115	0.366	0.599	0.572	0.55	0.403	0.243
B	0.52	0.561	0.11	0.116	0.107	0.109	0.451	0.657	0.656	0.629	0.392	0.196
C	0.496	0.533	0.107	0.11	0.105	0.106	0.473	0.646	0.686	0.624	0.385	0.159
D	0.32	0.511	0.128	0.115	0.104	0.105	0.425	0.653	0.626	0.618	0.383	0.19
E	0.443	0.545	0.207	0.11	0.105	0.104	0.401	0.584	0.631	0.596	0.383	0.187
F	0.41	0.563	0.111	0.111	0.104	0.108	0.284	0.612	0.625	0.614	0.381	0.192
G	0.551	0.584	0.112	0.111	0.103	0.103	0.337	0.499	0.609	0.595	0.379	0.18
H	0.499	0.571	0.112	0.112	0.108	0.108	0.355	0.469	0.463	0.471	0.356	0.168
Mean	0.469875	0.54575	0.12525	0.112875	0.10575	0.10725	0.3865	0.589875	0.6085	0.587125	0.38275	0.189375
SD	0.0755048	0.0299559	0.0336272	0.00304432	0.00237547	0.00377018	0.0629104	0.0708286	0.0674537	0.0531747	0.0132746	0.025071
ceft+OTC	ceftiofur						oxytetracyclin
mg/l	0	0.05	0.5	5	50	500	0	0.05	0.5	5	50	500
600 nm/-	1	2	3	4	5	6	7	8	9	10	11	12
A	0.616	0.112	0.108	0.103	0.1	0.106	0.311	0.12	0.38	0.113	0.13	0.223
B	0.616	0.111	0.105	0.102	0.1	0.105	0.314	0.257	0.444	0.113	0.132	0.219
C	0.625	0.11	0.108	0.103	0.102	0.103	0.312	0.117	0.59	0.111	0.131	0.229
D	0.615	0.113	0.105	0.102	0.103	0.108	0.314	0.392	0.47	0.112	0.131	0.224
E	0.602	0.114	0.106	0.102	0.102	0.106	0.311	0.243	0.443	0.112	0.128	0.224
F	0.594	0.111	0.112	0.103	0.101	0.107	0.309	0.282	0.127	0.121	0.13	0.222
G	0.622	0.113	0.106	0.106	0.1	0.106	0.312	0.34	0.411	0.108	0.127	0.222
H	0.644	0.112	0.108	0.103	0.102	0.106	0.309	0.387	0.394	0.11	0.13	0.221
Mean	0.61675	0.112	0.10725	0.103	0.10125	0.105875	0.3115	0.26725	0.407375	0.1125	0.129875	0.223
SD	0.0150119	0.00130931	0.00231455	0.00130931	0.00116496	0.00145774	0.00192725	0.107147	0.130623	0.00381725	0.00164208	0.0029277
B. licheniformis (W)
col+florfen	colistin						florfenikol
mg/l	0	0.05	0.5	5	50	500	0	0.05	0.5	5	50	500
600 nm/-	1	2	3	4	5	6	7	8	9	10	11	12
A	0.532	0.59	0.582	0.57	0.541	0.095	0.596	0.54	0.468	0.138	0.117	0.115
B	0.669	0.826	0.8	0.827	0.6	0.096	0.871	0.729	0.529	0.142	0.134	0.11
C	0.858	0.755	0.813	0.862	0.586	0.097	0.836	0.695	0.548	0.14	0.119	0.114
D	0.587	0.872	0.825	0.858	0.583	0.102	0.821	0.767	0.535	0.148	0.131	0.113
E	0.576	0.787	0.826	0.842	0.63	0.099	0.819	0.732	0.559	0.146	0.123	0.114
F	0.614	0.817	0.808	0.842	0.594	0.103	0.88	0.743	0.543	0.155	0.133	0.112
G	0.794	0.831	0.824	0.759	0.589	0.098	0.798	0.715	0.497	0.147	0.129	0.118
H	0.615	0.66	0.626	0.614	0.553	0.098	0.743	0.613	0.466	0.16	0.118	0.117
Mean	0.655625	0.76725	0.763	0.77175	0.5845	0.0985	0.7955	0.69175	0.518125	0.147	0.1255	0.114125
SD	0.113388	0.0959341	0.0992529	0.11604	0.0275422	0.00277746	0.0912187	0.0766043	0.0363728	0.0074642	0.00705084	0.00258775
amox+cefqui	amoxillin						cefquinom
mg/l	0	0.05	0.5	5	50	500	0	0.05	0.5	5	50	500
600 nm/-	1	2	3	4	5	6	7	8	9	10	11	12
A	0.595	0.504	0.504	0.472	0.084	0.085	0.532	0.573	0.495	0.356	0.09	0.091
B	0.682	0.773	0.766	0.803	0.086	0.094	0.766	0.799	0.586	0.412	0.101	0.083
C	0.474	0.717	0.685	0.816	0.085	0.089	0.776	0.723	0.596	0.451	0.096	0.084
D	0.574	0.688	0.681	0.796	0.087	0.094	0.774	0.752	0.584	0.482	0.106	0.083
E	0.653	0.688	0.919	0.728	0.088	0.088	0.786	0.738	0.563	0.44	0.107	0.087
F	0.627	0.788	0.686	0.799	0.089	0.091	0.71	0.727	0.562	0.486	0.11	0.084
G	0.713	0.689	0.698	0.766	0.086	0.088	0.726	0.746	0.561	0.402	0.102	0.088
H	0.604	0.544	0.852	0.449	0.085	0.087	0.616	0.785	0.475	0.367	0.099	0.098
Mean	0.61525	0.673875	0.723875	0.703625	0.08625	0.0895	0.71075	0.730375	0.55275	0.4245	0.101375	0.08725
SD	0.0734492	0.100756	0.125392	0.152644	0.00166905	0.00325137	0.0911322	0.0689678	0.0440641	0.0488321	0.00645728	0.00517549
OTC	oxytetracycline
mg/l	0	0.05	0.5	5	50	500
600 nm/-	1	2	3	4	5	6
A	0.649	0.461	0.202	0.123	0.122	0.206
B	0.826	0.507	0.167	0.124	0.129	0.224
C	0.785	0.516	0.158	0.116	0.118	0.225
D	0.644	0.51	0.161	0.126	0.12	0.242
E	0.558	0.524	0.167	0.13	0.12	0.237
F	0.542	0.496	0.168	0.131	0.13	0.237
G	0.696	0.51	0.168	0.128	0.127	0.226
H	0.524	0.414	0.182	0.128	0.126	0.225
Mean	0.653	0.49225	0.171625	0.12575	0.124	0.22775
SD	0.111667	0.0369043	0.0141314	0.00480327	0.00456696	0.0112091
B. licheniformis
amox+cefqui	amoxillin						cefquinom
mg/l	0	0.05	0.5	5	50	500	0	0.05	0.5	5	50	500
600 nm/-	1	2	3	4	5	6	7	8	9	10	11	12
A	0.539	0.53	0.557	0.617	0.736	0.89	0.58	0.555	0.584	0.742	0.932	0.098
B	0.584	0.586	0.548	0.617	0.759	0.657	0.602	0.596	0.582	0.754	0.881	0.114
C	0.597	0.624	0.549	0.609	0.737	0.701	0.552	0.655	0.603	0.782	0.877	0.119
D	0.628	0.561	0.561	0.545	0.767	0.663	0.553	0.534	0.581	0.789	0.872	0.121
E	0.627	0.552	0.58	0.621	0.765	0.702	0.548	0.755	0.567	0.771	0.845	0.122
F	0.638	0.556	0.607	0.6	0.766	0.594	0.565	0.576	0.595	0.768	0.908	0.124
G	0.534	0.577	0.569	0.601	0.651	0.619	0.647	0.621	0.581	0.778	0.86	0.131
H	0.564	0.637	0.563	0.602	0.742	0.81	0.582	0.582	0.644	0.807	0.956	0.136
Mean	0.588875	0.577875	0.56675	0.6015	0.740375	0.7045	0.578625	0.60925	0.592125	0.773875	0.891375	0.120625
SD	0.0407166	0.036674	0.0193077	0.0242369	0.0384334	0.0993249	0.0332176	0.0697992	0.0234973	0.0202233	0.0376599	0.0114385
col+florfen	colistin						florfenikol
mg/l	0	0.05	0.5	5	50	500	0	0.05	0.5	5	50	500
600 nm/-	1	2	3	4	5	6	7	8	9	10	11	12
A	0.688	0.646	0.651	0.727	0.928	0.116	0.644	0.705	0.603	0.128	0.117	0.119
B	0.603	0.616	0.696	0.735	0.856	0.116	0.58	0.682	0.611	0.103	0.118	0.111
C	0.626	0.629	0.576	0.733	0.887	0.112	0.581	0.67	0.522	0.121	0.108	0.118
D	0.56	0.674	0.589	0.709	0.856	0.12	0.65	0.671	0.517	0.115	0.112	0.109
E	0.609	0.674	0.636	0.716	0.87	0.113	0.688	0.73	0.506	0.118	0.107	0.117
F	0.627	0.664	0.606	0.721	0.862	0.119	0.572	0.686	0.5	0.128	0.109	0.117
G	0.692	0.573	0.626	0.722	0.835	0.108	0.642	0.73	0.593	0.118	0.116	0.118
H	0.597	0.682	0.69	0.801	0.945	0.106	0.63	0.775	0.54	0.138	0.12	0.119
Mean	0.62525	0.64475	0.63375	0.733	0.879875	0.11375	0.623375	0.706125	0.549	0.121125	0.113375	0.116
SD	0.0450579	0.0372127	0.043931	0.02877	0.038133	0.00497853	0.0414348	0.0366662	0.0459503	0.0104531	0.00501248	0.00381725
OTC	oxytetracycline
mg/l	0	0.05	0.5	5	50	500
600 nm/-	1	2	3	4	5	6
A	0.659	0.671	1.148	0.122	0.13	0.202
B	0.575	0.744	1.162	0.114	0.12	0.212
C	0.601	0.656	1.093	0.138	0.116	0.22
D	0.562	0.671	1.025	0.112	0.116	0.214
E	0.602	0.682	1.127	0.107	0.116	0.214
F	0.57	0.668	1.108	0.114	0.124	0.216
G	0.606	0.76	1.158	0.108	0.121	0.208
H	0.604	0.742	0.729	0.115	0.126	0.226
Mean	0.597375	0.69925	1.06875	0.11625	0.121125	0.214
SD	0.0303595	0.0418526	0.144325	0.00992472	0.00522186	0.00725062
B. pumilus
amox+cefqui	amoxillin						cefquinom
mg/l	0	0.05	0.5	5	50	500	0	0.05	0.5	5	50	500
600 nm/-	1	2	3	4	5	6	7	8	9	10	11	12
A	0.476	0.897	0.646	0.676	0.084	0.083	0.914	0.875	0.541	0.451	0.08	0.082
B	0.116	0.419	0.774	0.85	0.084	0.088	1.197	1.061	0.818	0.376	0.084	0.081
C	0.459	1.004	1.226	1.029	0.082	0.082	1.107	0.944	0.853	0.388	0.08	0.083
D	0.249	1.168	1.328	1.114	0.084	0.092	1.029	1.044	0.88	0.401	0.084	0.082
E	0.467	1.1	1.334	1.103	0.084	0.083	1.046	0.992	0.866	0.4	0.081	0.083
F	0.87	0.96	1.425	1.236	0.085	0.093	0.973	0.979	0.865	0.392	0.083	0.081
G	0.431	1.174	1.182	0.942	0.084	0.083	1.197	0.893	0.819	0.363	0.081	0.085
H	0.511	0.946	0.673	0.709	0.086	0.084	1.127	1.101	0.59	0.42	0.083	0.085
Mean	0.447375	0.9585	1.0735	0.957375	0.084125	0.086	1.07375	0.986125	0.779	0.398875	0.082	0.08275
SD	0.218249	0.241254	0.321618	0.200402	0.00112599	0.00440779	0.101956	0.0802077	0.134232	0.0271106	0.00169031	0.00158114
col+florfen	colistin						florfenikol
mg/l	0	0.05	0.5	5	50	500	0	0.05	0.5	5	50	500
600 nm/-	1	2	3	4	5	6	7	8	9	10	11	12
A	0.618	0.497	0.592	0.522	0.534	0.091	0.892	0.66	0.471	0.1	0.09	0.094
B	1.014	1.008	0.595	1.231	0.506	0.091	1.178	0.925	0.426	0.103	0.098	0.089
C	1.027	1.072	1.062	1.205	0.528	0.091	1.1	1.13	0.449	0.095	0.094	0.09
D	0.62	1.057	1.218	1.428	0.544	0.095	1.011	1.078	0.472	0.103	0.102	0.09
E	1.105	1.048	0.934	1.216	0.549	0.098	1.129	1.083	0.471	0.111	0.097	0.093
F	1.068	0.967	1.278	1.568	0.567	0.089	0.829	1.022	0.474	0.109	0.096	0.09
G	1.174	1.213	1.207	1.319	0.588	0.093	1.047	0.976	0.476	0.1	0.094	0.091
H	0.989	1.102	1.123	1.155	0.568	0.095	1.059	0.968	0.482	0.102	0.095	0.09
Mean	0.951875	0.9955	1.00113	1.2055	0.548	0.092875	1.03062	0.98025	0.465125	0.102875	0.09575	0.090875
SD	0.213397	0.213979	0.272938	0.308053	0.0260165	0.00294897	0.118042	0.146415	0.0184734	0.00511126	0.00349489	0.00172689
OTC	oxytetracycline
mg/l	0	0.05	0.5	5	50	500
600 nm/-	1	2	3	4	5	6
A	1.209	0.448	0.11	0.094	0.105	0.183
B	1.16	0.455	0.1	0.094	0.106	0.191
C	1.102	0.466	0.097	0.092	0.099	0.192
D	0.971	0.465	0.103	0.098	0.111	0.2
E	1.227	0.46	0.105	0.098	0.105	0.198
F	1.203	0.478	0.106	0.093	0.104	0.192
G	1.283	0.473	0.102	0.094	0.103	0.187
H	1.156	0.524	0.108	0.093	0.102	0.184
Mean	1.16388	0.471125	0.103875	0.0945	0.104375	0.190875
SD	0.0947545	0.0233876	0.00425735	0.00226779	0.00346152	0.00610474
B. subtilis
amox+cefqui	amoxillin						cefquinom
	0	0.05	0.5	5	50	500	0	0.05	0.5	5	50	500
600 nm/-	1	2	3	4	5	6	7	8	9	10	11	12
A	0.93	1.062	1.078	1.084	1.045	0.082	1.099	1.353	0.082	0.082	0.081	0.085
B	0.914	1.126	1.221	1.136	1.089	0.089	1.144	1.248	0.081	0.084	0.088	0.08
C	1.136	1.153	1.166	1.102	1.066	0.081	1.176	1.307	0.08	0.079	0.081	0.081
D	0.917	1.154	1.192	1.074	1.09	0.28	1.145	1.299	0.08	0.083	0.089	0.081
E	1.171	1.191	0.146	1.169	1.162	0.095	1.145	1.31	0.079	0.08	0.08	0.082
F	1.085	1.23	1.125	1.145	1.104	0.088	1.148	1.317	0.083	0.085	0.088	0.08
G	0.972	1.167	1.148	1.168	1.275	0.083	1.198	1.32	0.08	0.08	0.082	0.083
H	0.945	1.098	1.082	1.068	1.026	0.083	1.106	1.275	0.082	0.081	0.082	0.084
Mean	1.00875	1.14762	1.01975	1.11825	1.10712	0.110125	1.14512	1.30363	0.080875	0.08175	0.083875	0.082
SD	0.105115	0.0526089	0.35653	0.0414065	0.0792436	0.0687987	0.0325508	0.031332	0.0013562	0.00212132	0.00375832	0.00185164
col+florfen	colistin						florfenikol
	0	0.05	0.5	5	50	500	0	0.05	0.5	5	50	500
600 nm/-	1	2	3	4	5	6	7	8	9	10	11	12
A	1.017	1.052	1.04	1.001	0.086	0.087	1.048	1.044	0.382	0.086	0.082	0.085
B	1.087	1.085	1.094	1.044	0.082	0.084	1.127	1.131	0.563	0.09	0.088	0.081
C	1.122	1.065	1.054	1.089	0.081	0.084	1.146	1.14	0.47	0.09	0.083	0.082
D	1.072	1.106	1.135	1.088	0.082	0.085	1.116	1.162	0.451	0.116	0.091	0.082
E	1.102	1.085	1.129	1.105	0.087	0.098	1.146	1.108	0.458	0.085	0.082	0.082
F	1.095	1.097	1.147	1.132	0.082	0.084	1.169	1.175	0.431	0.086	0.087	0.082
G	1.104	1.122	1.114	1.108	0.083	0.084	1.152	1.142	0.548	0.094	0.083	0.084
H	1.074	1.073	1.009	1.02	0.085	0.087	1.042	1.057	0.525	0.109	0.082	0.084
Mean	1.08413	1.08563	1.09025	1.07337	0.0835	0.086625	1.11825	1.11987	0.4785	0.0945	0.08475	0.08275
SD	0.0316924	0.022627	0.0503467	0.0463587	0.00220389	0.00477905	0.0479367	0.047333	0.0620484	0.0116374	0.00345378	0.00138873
OTC	oxytetracycline
	0	0.05	0.5	5	50	500
600 nm/-	1	2	3	4	5	6
A	1.074	1.099	1.049	0.906	0.095	0.181
B	1.166	1.103	1.111	0.924	0.101	0.177
C	1.132	1.143	0.127	0.92	0.093	0.182
D	1.195	0.134	0.165	0.931	0.103	0.177
E	1.176	0.14	0.127	0.933	0.094	0.185
F	1.114	1.145	0.988	0.949	0.1	0.178
G	1.106	1.11	1.08	0.932	0.095	0.183
H	1.05	1.047	1.062	0.908	0.094	0.179
Mean	1.12662	0.865125	0.713625	0.925375	0.096875	0.18025
SD	0.0505934	0.450431	0.476671	0.0141415	0.00383359	0.00296407

## Sheet: marc3
B. subtilis
	florfenicol						marbofloxacin
mg/l	0	0.5	1	2	4	8	0	0.125	0.25	0.5	1	2
600 nm/-	1	2	3	4	5	6	7	8	9	10	11	12
A	0.955	0.873	0.069	0.068	0.067	0.067	1.062	0.144	0.065	0.066	0.065	0.069
B	1.008	0.875	0.071	0.066	0.068	0.072	1.088	0.389	0.065	0.07	0.072	0.064
C	1.033	0.882	0.068	0.067	0.065	0.066	1.061	0.698	0.066	0.065	0.065	0.067
D	1.042	0.918	0.069	0.066	0.071	0.077	0.75	1.042	0.066	0.069	0.077	0.064
E	1.034	0.931	0.077	0.066	0.067	0.066	1.096	0.393	0.065	0.064	0.065	0.066
F	1.052	0.933	0.072	0.068	0.07	0.072	1.093	0.539	0.068	0.071	0.072	0.064
G	1.036	0.459	0.073	0.066	0.067	0.066	1.077	0.401	0.066	0.066	0.065	0.066
H	0.96	0.92	0.068	0.068	0.066	0.066	1.043	0.145	0.065	0.066	0.065	0.066
Mean	1.015	0.848875	0.070875	0.066875	0.067625	0.069	1.03375	0.468875	0.06575	0.067125	0.06825	0.06575
SD	0.0376032	0.159474	0.00309089	0.000991031	0.00199553	0.00417475	0.116091	0.295942	0.0010351	0.00253194	0.00474342	0.00175255
	cefquinom						ceftiofur
mg/l	0	0.125	0.25	0.5	1	2	0	0.125	0.25	0.5	1	2
600 nm/-	1	2	3	4	5	6	7	8	9	10	11	12
A	0.969	0.935	0.064	0.066	0.066	0.066	1.036	0.413	0.067	0.065	0.065	0.068
B	1.029	0.966	0.091	0.065	0.069	0.075	1.1	0.541	0.068	0.07	0.072	0.064
C	1.087	0.97	0.078	0.067	0.064	0.066	1.096	0.384	0.094	0.065	0.065	0.065
D	1.096	0.962	0.073	0.066	0.07	0.078	1.09	0.278	0.067	0.07	0.076	0.064
E	1.098	0.978	0.069	0.065	0.065	0.066	1.076	0.269	0.067	0.106	0.065	0.064
F	1.1	0.919	0.069	0.068	0.07	0.072	1.081	0.456	0.07	0.069	0.072	0.064
G	1.06	1.003	0.091	0.066	0.067	0.068	1.098	0.46	0.068	0.065	0.066	0.066
H	0.976	1.092	0.068	0.066	0.067	0.067	1.076	0.5	0.068	0.067	0.066	0.066
Mean	1.05187	0.978125	0.075375	0.066125	0.06725	0.06975	1.08162	0.412625	0.071125	0.072125	0.068375	0.065125
SD	0.0545617	0.0526645	0.01046	0.000991031	0.00225198	0.0046828	0.0207979	0.0984246	0.00929574	0.0138609	0.00430739	0.00145774
	OTC						SUA
mg/l	0	0.5	1	2	4	8	0	0.5	1	2	4	8
600 nm/-	1	2	3	4	5	6	7	8	9	10	11	12
A	0.988	0.971	0.954	0.997	0.851	0.111	1.078	0.24	0.148	0.134	0.082	0.076
B	1.054	1.076	0.987	0.99	0.882	0.112	1.101	0.234	0.135	0.166	0.076	0.064
C	1.066	1.032	1.005	0.98	0.887	0.111	1.08	0.246	0.154	0.187	0.078	0.067
D	1.064	1.064	1.004	0.985	0.909	0.109	1.064	0.252	0.171	0.19	0.08	0.064
E	1.075	1.071	1	1.005	0.907	0.114	1.092	0.704	0.176	0.196	0.08	0.068
F	1.097	1.029	1.015	1.014	0.909	0.121	1.102	0.246	0.161	0.204	0.082	0.066
G	1.074	1.078	1.022	1.031	0.989	0.113	1.128	0.215	0.151	0.199	0.084	0.067
H	1.018	0.978	1.013	1.056	0.928	0.117	1.12	0.274	0.164	0.158	0.09	0.068
Mean	1.0545	1.03738	1	1.00725	0.90775	0.1135	1.09563	0.301375	0.1575	0.17925	0.0815	0.0675
SD	0.0350184	0.0431143	0.0213943	0.0257224	0.0402306	0.0038545	0.0216461	0.16353	0.0132557	0.0243002	0.00424264	0.00377964
	tilozin						tulatromicin
mg/l	0	0.125	0.25	0.5	1	2	0	0.5	1	2	4	8
600 nm/-	1	2	3	4	5	6	7	8	9	10	11	12
A	0.994	1.096	1.154	0.067	0.066	0.067	1.064	0.679	0.783	0.067	0.068	0.07
B	1.038	1.109	1.155	0.066	0.068	0.071	1.109	0.77	0.781	0.067	0.071	0.065
C	1.072	1.15	1.153	0.068	0.066	0.066	1.079	0.768	0.839	0.065	0.065	0.066
D	1.042	1.147	1.256	0.068	0.069	0.074	1.067	0.806	0.793	0.07	0.072	0.065
E	1.065	1.153	1.207	0.067	0.065	0.066	1.076	0.809	0.852	0.065	0.066	0.067
F	1.068	1.139	1.066	0.068	0.07	0.071	1.129	0.739	0.846	0.069	0.071	0.065
G	1.068	1.176	1.174	0.068	0.067	0.067	1.146	0.798	0.835	0.067	0.067	0.067
H	0.974	1.11	1.103	1.162	0.069	0.069	1.076	0.752	0.911	0.067	0.068	0.067
Mean	1.04012	1.135	1.1585	0.20425	0.0675	0.068875	1.09325	0.765125	0.83	0.067125	0.0685	0.0665
SD	0.0372192	0.0272868	0.0583071	0.38699	0.00177281	0.00290012	0.0308255	0.0430629	0.0437297	0.00172689	0.00256348	0.00169031
B. pumilus
	florfenicol						marbofloxacin
mg/l	0	0.5	1	2	4	8	0	0.125	0.25	0.5	1	2
600 nm/-	1	2	3	4	5	6	7	8	9	10	11	12
A	0.629	0.445	0.415	0.216	0.118	0.078	0.6	0.45	0.4	0.08	0.094	0.114
B	0.592	0.55	0.385	0.131	0.135	0.087	0.805	0.409	0.204	0.08	0.095	0.103
C	0.642	0.457	0.387	0.121	0.14	0.082	0.858	0.493	0.197	0.078	0.086	0.107
D	1.007	0.484	0.406	0.137	0.14	0.096	0.873	0.483	0.194	0.081	0.096	0.105
E	0.593	0.51	0.411	0.166	0.136	0.086	1.038	0.484	0.201	0.076	0.087	0.105
F	0.63	0.497	0.414	0.149	0.134	0.088	0.831	0.461	0.2	0.08	0.095	0.103
G	0.604	0.522	0.428	0.165	0.139	0.083	0.835	0.448	0.196	0.078	0.089	0.105
H	0.652	0.496	0.463	0.232	0.133	0.079	0.621	0.438	0.391	0.079	0.094	0.107
Mean	0.668625	0.495125	0.413625	0.164625	0.134375	0.084875	0.807625	0.45825	0.247875	0.079	0.092	0.106125
SD	0.138519	0.0339093	0.0246109	0.040039	0.00715017	0.00576783	0.140978	0.0280293	0.0912006	0.00160357	0.004	0.00352288
	cefquinom						ceftiofur
mg/l	0	0.5	1	2	4	8	0	0.125	0.25	0.5	1	2
600 nm/-	1	2	3	4	5	6	7	8	9	10	11	12
A	0.628	0.484	0.43	0.356	0.287	0.326	0.576	0.422	0.377	0.322	0.209	0.309
B	0.898	0.404	0.356	0.3	0.21	0.215	0.863	0.387	0.284	0.212	0.144	0.242
C	0.596	0.478	0.37	0.316	0.23	0.184	1.01	0.427	0.321	0.21	0.134	0.24
D	1.005	0.474	0.384	0.33	0.235	0.218	0.894	0.418	0.313	0.233	0.134	0.245
E	0.62	0.484	0.504	0.329	0.244	0.283	1.001	0.455	0.32	0.224	0.143	0.235
F	0.606	0.452	0.38	0.332	0.23	0.214	0.906	0.43	0.326	0.231	0.135	0.248
G	0.639	0.427	0.47	0.317	0.346	0.22	0.93	0.411	0.316	0.234	0.157	0.27
H	0.709	0.477	0.452	0.354	0.304	0.296	0.622	0.411	0.4	0.345	0.239	0.443
Mean	0.712625	0.46	0.41825	0.32925	0.26075	0.2445	0.85025	0.420125	0.332125	0.251375	0.161875	0.279
SD	0.153991	0.0298807	0.053649	0.0189643	0.046656	0.0500571	0.163489	0.0193939	0.0375516	0.0518513	0.0399014	0.0705286
	OTC						SUA
mg/l	0	0.125	0.25	0.5	1	2	0	0.125	0.25	0.5	1	2
600 nm/-	1	2	3	4	5	6	7	8	9	10	11	12
A	0.628	0.288	0.175	0.09	0.074	0.075	0.578	0.472	0.4	0.341	0.305	0.335
B	0.574	0.32	0.149	0.105	0.083	0.083	0.815	0.469	0.343	0.268	0.268	0.308
C	0.575	0.313	0.136	0.114	0.081	0.081	0.888	0.488	0.372	0.269	0.276	0.288
D	1.091	0.319	0.134	0.12	0.09	0.09	0.956	0.502	0.387	0.303	0.288	0.286
E	0.597	0.315	0.132	0.119	0.083	0.079	0.871	0.498	0.407	0.32	0.298	0.292
F	0.596	0.32	0.142	0.117	0.083	0.083	0.949	0.498	0.401	0.33	0.314	0.295
G	0.611	0.327	0.146	0.119	0.082	0.078	0.896	0.478	0.369	0.309	0.309	0.333
H	0.638	0.29	0.185	0.11	0.079	0.076	0.655	0.459	0.401	0.364	0.341	0.381
Mean	0.66375	0.3115	0.149875	0.11175	0.081875	0.080625	0.826	0.483	0.385	0.313	0.299875	0.31475
SD	0.174128	0.0144914	0.0196646	0.0101945	0.00448609	0.00480885	0.138184	0.0158294	0.0220843	0.0333809	0.0230864	0.0330097
	tilozin						tulatromicin
mg/l	0	0.125	0.25	0.5	1	2	0	0.125	0.25	0.5	1	2
600 nm/-	1	2	3	4	5	6	7	8	9	10	11	12
A	0.632	0.214	0.263	0.129	0.092	0.079	0.638	0.509	0.497	0.299	0.081	0.08
B	0.615	0.293	0.121	0.11	0.096	0.088	0.979	0.643	0.558	0.547	0.149	0.079
C	0.603	0.347	0.107	0.107	0.102	0.081	0.83	0.772	0.693	0.542	0.09	0.078
D	0.643	0.518	0.364	0.114	0.108	0.098	0.867	0.807	0.665	0.538	0.1	0.078
E	0.684	0.657	0.13	0.109	0.105	0.094	0.859	0.793	0.68	0.734	0.093	0.078
F	0.64	0.338	0.141	0.113	0.107	0.087	0.867	0.976	0.669	0.708	0.099	0.083
G	0.66	0.295	0.146	0.114	0.11	0.082	0.821	0.713	0.641	0.548	0.103	0.086
H	0.713	0.234	0.172	0.113	0.092	0.079	0.631	0.55	0.56	0.346	0.093	0.089
Mean	0.64875	0.362	0.1805	0.113625	0.1015	0.086	0.8115	0.720375	0.620375	0.53275	0.101	0.081375
SD	0.0360941	0.151044	0.0884744	0.00671751	0.00725062	0.00709124	0.119276	0.151439	0.0720792	0.151788	0.0205704	0.00420671
B. licheniformis
	florfenicol						marbofloxacin
mg/l	0	0.5	1	2	4	8	0	0.125	0.25	0.5	1	2
600 nm/-	1	2	3	4	5	6	7	8	9	10	11	12
A	0.685	0.568	0.238	0.071	0.067	0.066	0.645	0.071	0.067	0.067	0.067	0.068
B	0.689	0.689	0.312	0.07	0.064	0.065	0.57	0.069	0.064	0.066	0.066	0.063
C	0.581	0.501	0.198	0.068	0.064	0.065	0.567	0.067	0.065	0.065	0.065	0.066
D	0.619	0.833	0.26	0.136	0.064	0.065	0.575	0.064	0.065	0.065	0.065	0.064
E	0.709	0.636	0.227	0.068	0.065	0.066	0.615	0.067	0.066	0.065	0.066	0.065
F	0.611	0.672	0.235	0.067	0.066	0.065	0.625	0.065	0.065	0.066	0.065	0.064
G	0.587	0.584	0.261	0.296	0.067	0.066	0.615	0.066	0.065	0.066	0.066	0.066
H	0.738	0.905	0.333	0.16	0.067	0.066	0.547	0.067	0.066	0.067	0.067	0.066
Mean	0.652375	0.6735	0.258	0.117	0.0655	0.0655	0.594875	0.067	0.065375	0.065875	0.065875	0.06525
SD	0.059926	0.136056	0.0447916	0.0809568	0.00141421	0.000534522	0.0344609	0.00220389	0.000916125	0.000834523	0.000834523	0.00158114
	cefquinom						ceftiofur
mg/l	0	0.5	1	2	4	8	0	0.5	1	2	4	8
600 nm/-	1	2	3	4	5	6	7	8	9	10	11	12
A	0.558	0.178	0.068	0.067	0.066	0.066	0.675	0.065	0.065	0.067	0.065	0.067
B	0.677	0.233	0.064	0.063	0.065	0.064	0.71	0.064	0.064	0.064	0.064	0.062
C	0.646	0.247	0.065	0.065	0.064	0.064	0.658	0.065	0.064	0.063	0.065	0.064
D	0.61	0.35	0.064	0.064	0.065	0.065	0.551	0.064	0.064	0.064	0.064	0.063
E	0.628	0.496	0.066	0.065	0.065	0.066	0.584	0.065	0.065	0.065	0.065	0.064
F	0.727	0.151	0.064	0.065	0.065	0.065	0.611	0.064	0.064	0.065	0.064	0.063
G	0.652	0.236	0.066	0.066	0.066	0.066	0.622	0.066	0.065	0.066	0.066	0.066
H	0.634	0.192	0.066	0.066	0.066	0.066	0.582	0.067	0.066	0.066	0.066	0.066
Mean	0.6415	0.260375	0.065375	0.065125	0.06525	0.06525	0.624125	0.065	0.064625	0.065	0.064875	0.064375
SD	0.0491412	0.112439	0.00140789	0.00124642	0.000707107	0.000886405	0.0534775	0.00106904	0.000744024	0.00130931	0.000834523	0.00176777
	OTC						SUA
mg/l	0	0.5	1	2	4	8	0	0.5	1	2	4	8
600 nm/-	1	2	3	4	5	6	7	8	9	10	11	12
A	0.686	0.87	0.803	0.127	0.58	0.073	0.655	0.081	0.068	0.068	0.067	0.068
B	0.511	0.858	0.577	0.142	0.068	0.072	0.611	0.176	0.065	0.067	0.068	0.064
C	0.72	0.804	0.92	0.13	0.068	0.072	0.599	0.372	0.067	0.065	0.066	0.068
D	0.572	0.848	0.9	0.143	0.069	0.073	0.61	0.347	0.067	0.066	0.067	0.064
E	0.576	0.898	0.764	0.122	0.07	0.072	0.537	0.293	0.067	0.066	0.065	0.066
F	0.588	0.823	0.7	0.123	0.069	0.072	0.718	0.323	0.067	0.068	0.067	0.065
G	0.662	0.84	0.72	0.113	0.069	0.072	0.636	0.32	0.067	0.067	0.066	0.067
H	0.652	0.89	0.716	0.131	0.07	0.073	0.59	0.161	0.068	0.07	0.068	0.066
Mean	0.620875	0.853875	0.7625	0.128875	0.132875	0.072375	0.6195	0.259125	0.067	0.067125	0.06675	0.066
SD	0.0699825	0.0320644	0.111893	0.0101057	0.180667	0.000517549	0.0527717	0.105331	0.00092582	0.00155265	0.0010351	0.00160357
	tilozin						tulatromicin
mg/l	0	0.125	0.25	0.5	1	2	0	0.125	0.25	0.5	1	2
600 nm/-	1	2	3	4	5	6	7	8	9	10	11	12
A	0.64	0.718	0.779	0.07	0.067	0.067	0.629	0.897	0.891	0.068	0.067	0.07
B	0.614	0.729	0.905	0.08	0.066	0.094	0.568	0.826	0.904	0.068	0.068	0.064
C	0.534	0.731	0.387	0.08	0.067	0.1	0.298	0.866	0.872	0.066	0.066	0.068
D	0.636	0.809	0.141	0.091	0.067	0.097	0.238	0.206	0.279	0.068	0.068	0.064
E	0.612	0.805	0.338	0.078	0.066	0.096	0.157	0.186	0.348	0.067	0.066	0.066
F	0.712	0.698	0.255	0.094	0.067	0.088	0.571	0.876	0.914	0.068	0.066	0.064
G	0.728	0.712	0.827	0.074	0.067	0.09	0.551	0.86	0.915	0.067	0.067	0.067
H	0.674	0.671	0.885	0.073	0.07	0.07	0.606	0.824	0.897	0.937	0.07	0.067
Mean	0.64375	0.734125	0.564625	0.08	0.067125	0.08775	0.45225	0.692625	0.7525	0.176125	0.06725	0.06625
SD	0.0617408	0.0488509	0.314308	0.0085021	0.00124642	0.0124986	0.188604	0.307522	0.271926	0.307441	0.00138873	0.00218763
B. licheniformis (W)
	florfenicol						marbofloxacin
mg/l	0	0.5	1	2	4	8	0	0.125	0.25	0.5	1	2
600 nm/-	1	2	3	4	5	6	7	8	9	10	11	12
A	0.591	0.388	0.384	0.19	0.086	0.076	0.606	0.538	0.07	0.071	0.092	0.107
B	0.609	0.551	0.4	0.183	0.09	0.08	0.794	0.36	0.074	0.071	0.093	0.106
C	0.61	0.551	0.396	0.136	0.088	0.078	1.038	0.387	0.081	0.072	0.096	0.108
D	0.626	0.55	0.393	0.155	0.091	0.082	1.056	0.436	0.077	0.073	0.097	0.106
E	0.625	0.578	0.417	0.163	0.09	0.08	1.046	0.406	0.076	0.071	0.096	0.11
F	0.636	0.545	0.397	0.174	0.093	0.082	1.05	0.393	0.073	0.073	0.095	0.104
G	0.643	0.525	0.403	0.187	0.087	0.078	0.829	0.394	0.076	0.074	0.094	0.102
H	0.708	0.534	0.483	0.198	0.094	0.081	0.666	0.585	0.076	0.073	0.101	0.095
Mean	0.631	0.52775	0.409125	0.17325	0.089875	0.079625	0.885625	0.437375	0.075375	0.07225	0.0955	0.10475
SD	0.0352217	0.0585241	0.0312841	0.020714	0.00279987	0.00213391	0.186322	0.0804273	0.00320435	0.00116496	0.00277746	0.00462138
	cefquinom						ceftiofur
mg/l	0	0.5	1	2	4	8	0	0.5	1	2	4	8
600 nm/-	1	2	3	4	5	6	7	8	9	10	11	12
A	0.588	0.458	0.426	0.384	0.339	0.338	0.595	0.341	0.31	0.28	0.311	0.171
B	0.594	0.623	0.586	0.39	0.29	0.338	0.786	0.337	0.236	0.302	0.224	0.17
C	0.597	0.709	0.726	0.644	0.408	0.331	0.755	0.441	0.315	0.249	0.25	0.175
D	0.6	0.673	0.662	0.629	0.445	0.444	0.864	0.4	0.429	0.335	0.242	0.171
E	0.609	0.665	0.669	0.639	0.475	0.378	0.867	0.473	0.384	0.338	0.236	0.172
F	0.601	0.619	0.645	0.626	0.378	0.347	1.076	0.426	0.26	0.307	0.248	0.182
G	0.597	0.614	0.662	0.462	0.302	0.322	0.94	0.411	0.307	0.24	0.246	0.185
H	0.625	0.498	0.46	0.399	0.35	0.312	0.605	0.36	0.286	0.263	0.279	0.189
Mean	0.601375	0.607375	0.6045	0.521625	0.373375	0.35125	0.811	0.398625	0.315875	0.28925	0.2545	0.176875
SD	0.011275	0.0867294	0.107078	0.123076	0.0659566	0.0422467	0.16286	0.0490508	0.0631855	0.0373545	0.0276612	0.0073957
	OTC						SUA
mg/l	0	0.125	0.25	0.5	1	2	0	0.125	0.25	0.5	1	2
600 nm/-	1	2	3	4	5	6	7	8	9	10	11	12
A	0.598	0.298	0.187	0.081	0.078	0.074	0.613	0.524	0.404	0.293	0.217	0.182
B	0.598	0.393	0.145	0.08	0.077	0.075	0.985	0.39	0.317	0.267	0.24	0.166
C	0.607	0.408	0.136	0.084	0.073	0.075	0.952	0.367	0.334	0.272	0.232	0.19
D	0.615	0.409	0.132	0.085	0.079	0.079	0.947	0.441	0.344	0.264	0.245	0.185
E	0.618	0.404	0.134	0.086	0.078	0.077	0.921	0.441	0.346	0.272	0.248	0.189
F	0.607	0.4	0.142	0.088	0.08	0.076	0.935	0.442	0.352	0.278	0.254	0.195
G	0.623	0.388	0.163	0.086	0.078	0.077	0.949	0.404	0.347	0.289	0.25	0.179
H	0.672	0.314	0.198	0.09	0.076	0.074	0.607	0.468	0.361	0.325	0.244	0.191
Mean	0.61725	0.37675	0.154625	0.085	0.077375	0.075875	0.863625	0.434625	0.350625	0.2825	0.24125	0.184625
SD	0.0238672	0.0444482	0.0254555	0.00333809	0.00213391	0.00172689	0.157588	0.0489021	0.025196	0.0199356	0.0118412	0.00911729
	tilozin						tulatromicin
mg/l	0	0.125	0.25	0.5	1	2	0	0.5	1	2	4	8
600 nm/-	1	2	3	4	5	6	7	8	9	10	11	12
A	0.592	0.22	0.122	0.088	0.076	0.078	0.616	0.522	0.291	0.081	0.078	0.081
B	0.608	0.851	0.108	0.084	0.083	0.08	0.703	0.615	0.526	0.087	0.081	0.072
C	0.65	0.781	0.099	0.095	0.078	0.079	0.798	0.718	0.584	0.08	0.074	0.078
D	0.607	0.769	0.1	0.095	0.084	0.085	0.858	0.733	0.743	0.082	0.083	0.073
E	0.612	0.777	0.103	0.101	0.079	0.079	0.852	0.726	0.733	0.077	0.075	0.076
F	0.716	0.773	0.104	0.103	0.082	0.081	0.946	0.722	0.665	0.08	0.078	0.076
G	0.617	0.766	0.118	0.094	0.078	0.077	0.846	0.65	0.602	0.08	0.08	0.078
H	0.63	0.219	0.137	0.09	0.079	0.075	0.602	0.561	0.333	0.08	0.079	0.078
Mean	0.629	0.6445	0.111375	0.09375	0.079875	0.07925	0.777625	0.655875	0.559625	0.080875	0.0785	0.0765
SD	0.0391663	0.263725	0.0132658	0.00636396	0.00279987	0.00296407	0.124193	0.0825719	0.169802	0.00285044	0.0029761	0.0029277
Bb. agri
	florfenicol						marbofloxacin
mg/l	0	0.125	0.25	0.5	1	2	0	0.125	0.25	0.5	1	2
600 nm/-	1	2	3	4	5	6	7	8	9	10	11	12
A	0.597	0.334	0.324	0.216	0.149	0.068	0.337	0.254	0.123	0.066	0.067	0.07
B	0.393	0.356	0.356	0.252	0.169	0.072	0.433	0.284	0.12	0.066	0.067	0.064
C	0.379	0.393	0.377	0.3	0.173	0.069	0.451	0.302	0.114	0.065	0.065	0.067
D	0.389	0.359	0.656	0.321	0.177	0.07	0.462	0.328	0.122	0.066	0.068	0.065
E	0.397	0.378	0.567	0.337	0.2	0.069	0.483	0.35	0.127	0.066	0.066	0.066
F	0.385	0.374	0.365	0.308	0.167	0.07	0.465	0.319	0.128	0.068	0.066	0.064
G	0.348	0.36	0.371	0.297	0.17	0.07	0.438	0.313	0.133	0.067	0.067	0.066
H	0.368	0.38	0.408	0.305	0.169	0.07	0.404	0.319	0.14	0.068	0.068	0.067
Mean	0.407	0.36675	0.428	0.292	0.17175	0.06975	0.434125	0.308625	0.125875	0.0665	0.06675	0.066125
SD	0.0783673	0.0182737	0.118034	0.0391991	0.0140687	0.00116496	0.0459205	0.0291691	0.00806115	0.00106904	0.0010351	0.00195941
	cefquinom						ceftiofur
mg/l	0	0.015625	0.03125	0.0625	0.125	0.25	0	0.015625	0.03125	0.0625	0.125	0.25
600 nm/-	1	2	3	4	5	6	7	8	9	10	11	12
A	0.627	0.216	0.154	0.064	0.065	0.065	0.376	0.064	0.065	0.064	0.064	0.068
B	0.408	0.335	0.152	0.063	0.064	0.065	0.439	0.064	0.064	0.065	0.065	0.063
C	0.428	0.379	0.187	0.065	0.064	0.064	0.477	0.065	0.066	0.064	0.066	0.066
D	0.433	0.388	0.19	0.064	0.065	0.066	0.494	0.064	0.065	0.065	0.066	0.063
E	0.426	0.391	0.301	0.065	0.064	0.064	0.48	0.064	0.065	0.064	0.065	0.065
F	0.426	0.375	0.184	0.065	0.065	0.065	0.512	0.064	0.065	0.065	0.064	0.063
G	0.388	0.372	0.281	0.066	0.065	0.066	0.46	0.064	0.064	0.064	0.064	0.065
H	0.395	0.325	0.196	0.066	0.066	0.067	0.448	0.066	0.065	0.066	0.066	0.066
Mean	0.441375	0.347625	0.205625	0.06475	0.06475	0.06525	0.46075	0.064375	0.064875	0.064625	0.065	0.064875
SD	0.0768039	0.0583534	0.0553816	0.0010351	0.000707107	0.0010351	0.0417227	0.000744024	0.00064087	0.000744024	0.00092582	0.00180772
	OTC						SUA
mg/l	0	0.5	1	2	4	8	0	0.5	1	2	4	8
600 nm/-	1	2	3	4	5	6	7	8	9	10	11	12
A	0.598	0.148	0.067	0.067	0.07	0.071	0.327	0.325	0.34	0.334	0.322	0.425
B	0.395	0.179	0.066	0.067	0.069	0.071	0.419	0.424	0.437	0.402	0.373	0.394
C	0.406	0.195	0.1	0.118	0.068	0.07	0.452	0.454	0.433	0.448	0.435	0.41
D	0.399	0.218	0.104	0.066	0.069	0.074	0.465	0.475	0.481	0.472	0.44	0.4
E	0.381	0.222	0.067	0.138	0.069	0.071	0.455	0.473	0.495	0.486	0.442	0.394
F	0.372	0.213	0.098	0.104	0.07	0.072	0.463	0.458	0.513	0.453	0.437	0.418
G	0.344	0.19	0.068	0.158	0.07	0.073	0.437	0.438	0.446	0.428	0.42	0.418
H	0.335	0.17	0.069	0.068	0.071	0.074	0.427	0.428	0.416	0.428	0.429	0.544
Mean	0.40375	0.191875	0.079875	0.09825	0.0695	0.072	0.430625	0.434375	0.445125	0.431375	0.41225	0.425375
SD	0.0825136	0.0256873	0.0173159	0.0368035	0.00092582	0.00151186	0.0450522	0.0481217	0.0541095	0.047428	0.042781	0.0493238
	tilozin						tulatromicin
mg/l	0	0.5	1	2	4	8	0	0.5	1	2	4	8
600 nm/-	1	2	3	4	5	6	7	8	9	10	11	12
A	0.682	0.067	0.069	0.068	0.068	0.068	0.4	0.107	0.068	0.068	0.068	0.07
B	0.45	0.068	0.067	0.068	0.069	0.068	0.445	0.11	0.07	0.069	0.067	0.066
C	0.451	0.067	0.068	0.068	0.07	0.068	0.462	0.098	0.068	0.067	0.068	0.069
D	0.462	0.067	0.067	0.067	0.068	0.068	0.482	0.097	0.068	0.067	0.067	0.066
E	0.454	0.067	0.067	0.068	0.068	0.068	0.463	0.082	0.068	0.067	0.068	0.066
F	0.464	0.068	0.068	0.067	0.067	0.068	0.461	0.106	0.069	0.069	0.068	0.066
G	0.451	0.069	0.07	0.068	0.069	0.07	0.46	0.08	0.068	0.07	0.068	0.068
H	0.406	0.07	0.07	0.069	0.068	0.069	0.474	0.085	0.072	0.07	0.07	0.07
Mean	0.4775	0.067875	0.06825	0.067875	0.068375	0.068375	0.455875	0.095625	0.068875	0.068375	0.068	0.067625
SD	0.0845729	0.00112599	0.00128174	0.00064087	0.000916125	0.000744024	0.0250225	0.0119156	0.00145774	0.00130247	0.00092582	0.00184681
